# Supplementary material for: Fabrication of an Eco-Friendly Clay-Based Coating for Enhancing Flame Retardant and Mechanical Properties of Cotton Fabrics via LbL Assembly
Source: Polymers (Basel). 2022 Nov 18;14(22):4994. doi: 10.3390/polym14224994 (PMC9695412; doi:10.3390/polym14224994)
Supplement: Supplementary file 1 [file polymers-14-04994-s001.zip]

Archive with 1 entries (1 files):
- polymers-1999970-supplementary.pdf
